# Supplementary material for: Tracing the COVID-19 spread pattern in India through a GIS-based spatio-temporal analysis of interconnected clusters
Source: Sci Rep. 2024 Jan 8;14:847. doi: 10.1038/s41598-023-50933-4 (PMC10774287; doi:10.1038/s41598-023-50933-4)
Supplement: Supplementary file 1 — Supplementary Information 1. [file 41598_2023_50933_MOESM1_ESM.zip]

Archive with 35 entries (35 files):
- April 2020.jpg
- April 2021.jpg
- April 2022.jpg
- August 2020.jpg
- August 2021.jpg
- August 2022.jpg
- December 2020.jpg
- December 2021.jpg
- December 2022.jpg
- February 2021.jpg
- February 2022.jpg
- January 2021.jpg
- January 2022.jpg
- July 2020.jpg
- July 2021.jpg
- July 2022.jpg
- June 2020.jpg
- June 2021.jpg
- June 2022.jpg
- March 2020.jpg
- March 2021.jpg
- March 2022.jpg
- May 2020.jpg
- May 2021.jpg
- May 2022.jpg
- Moran's I Index Correlation.jpg
- November 2020.jpg
- November 2021.jpg
- November 2022.jpg
- October 2020.jpg
- October 2021.jpg
- October 2022.jpg
- September 2020.jpg
- September 2021.jpg
- September 2022.jpg
