# Supplementary material for: Tracing the COVID-19 spread pattern in India through a GIS-based spatio-temporal analysis of interconnected clusters
Source: Sci Rep. 2024 Jan 8;14:847. doi: 10.1038/s41598-023-50933-4 (PMC10774287; doi:10.1038/s41598-023-50933-4)
Supplement: Supplementary file 2 — Supplementary Information 2. [file 41598_2023_50933_MOESM2_ESM.zip]

Archive with 34 entries (34 files):
- April 2020.png
- April 2021.png
- April 2022.png
- Aug 2020.png
- Aug 2021.png
- Aug 2022.png
- Dec 2020.png
- Dec 2021.png
- Dec 2022.png
- Feb 2021.png
- Feb 2022.png
- Jan 2021.png
- Jan 2022.png
- July 2020.png
- July 2021.png
- July 2022.png
- June 2020.png
- June 2021.png
- June 2022.png
- March 2020.png
- March 2021.png
- March 2022.png
- May 2020.png
- May 2021.png
- May 2022.png
- Nov 2020.png
- Nov 2021.png
- Nov 2022.png
- Oct 2020.png
- Oct 2021.png
- Oct 2022.png
- Sept 2020.png
- Sept 2021.png
- Sept 2022.png
