# Supplementary material for: Tracing the COVID-19 spread pattern in India through a GIS-based spatio-temporal analysis of interconnected clusters
Source: Sci Rep. 2024 Jan 8;14:847. doi: 10.1038/s41598-023-50933-4 (PMC10774287; doi:10.1038/s41598-023-50933-4)
Supplement: Supplementary file 4 — Supplementary Information 4. [file 41598_2023_50933_MOESM4_ESM.zip]

Archive with 34 entries (34 files):
- a_March 2020.png
- b_April 2020.png
- c_May 2020.png
- d_June 2020.png
- e_July 2020.png
- f_August 2020.png
- g_Sept 2020.png
- h_Oct 2020.png
- i_Nov 2020.png
- j_Dec 2020.png
- k_Jan 2021.png
- l_Feb 2021.png
- m_March 2021.png
- n_April 2021.png
- o_May 2021.png
- p_June 2021.png
- q_July 2021.png
- r_Aug 2021.png
- s_Sept 2021.png
- t_Oct 2021.png
- u_Nov 2021.png
- v_Dec 2021.png
- w_Jan 2022.png
- x_Feb 2022.png
- y_March 2022.png
- z_April 2022.png
- za_May 2022.png
- zb_June 2022.png
- zc_July 2022.png
- zd_Aug 2022.png
- ze_Sept 2022.png
- zf_Oct 2022.png
- zg_Nov 2022.png
- zh_Dec 2022.png
