# Supplementary material for: Tracing the COVID-19 spread pattern in India through a GIS-based spatio-temporal analysis of interconnected clusters
Source: Sci Rep. 2024 Jan 8;14:847. doi: 10.1038/s41598-023-50933-4 (PMC10774287; doi:10.1038/s41598-023-50933-4)
Supplement: Supplementary file 5 — Supplementary Table 1. [file 41598_2023_50933_MOESM5_ESM.csv]

State	District	Latitude	Longitude
ANDAMAN AND NICOBAR ISLANDS	NORTH AND MIDDLE ANDAMAN	12.5601347	92.8976254
ANDAMAN AND NICOBAR ISLANDS	NICOBARS	7.1205395	93.7841503
ANDAMAN AND NICOBAR ISLANDS	SOUTH ANDAMANS	11.8311681	92.6586401
ANDHRA PRADESH	VISAKHAPATANAM	17.6868159	83.2184815
ANDHRA PRADESH	SRIKAKULAM	18.2949165	83.8938018
ANDHRA PRADESH	ANANTAPUR	14.6818877	77.6005911
ANDHRA PRADESH	CHITTOOR	13.217176	79.1003289
ANDHRA PRADESH	PRAKASAM	15.348463	79.560344
ANDHRA PRADESH	WEST GODAVARI	16.9174181	81.3399414
ANDHRA PRADESH	KRISHNA	16.6099914	80.7214417
ANDHRA PRADESH	VIZIANAGARAM	18.1066576	83.3955506
ANDHRA PRADESH	EAST GODAVARI	17.32125	82.0407137
ANDHRA PRADESH	KURNOOL	15.8281257	78.0372792
ANDHRA PRADESH	SPSR NELLORE	14.2580848	79.9192702
ANDHRA PRADESH	GUNTUR	16.3066525	80.4365402
ANDHRA PRADESH	Y.S.R.	14.5767233	78.8382644
ARUNACHAL PRADESH	WEST KAMENG	27.3427633	92.302446
ARUNACHAL PRADESH	NAMSAI	27.6692115	95.8644018
ARUNACHAL PRADESH	LOWER DIBANG VALLEY	28.0829633	95.8142885
ARUNACHAL PRADESH	PAPUM PARE	27.2240654	93.5003454
ARUNACHAL PRADESH	LEPARADA	27.8895239	94.7691586
ARUNACHAL PRADESH	PAKKE KESSANG	27.0471985	93.0175712
ARUNACHAL PRADESH	LONGDING	26.837169	95.3520876
ARUNACHAL PRADESH	EAST KAMENG	27.6141916	92.8577105
ARUNACHAL PRADESH	UPPER SUBANSIRI	28.3348801	93.9878427
ARUNACHAL PRADESH	SIANG	28.5006832	94.645035
ARUNACHAL PRADESH	UPPER SIANG	28.8612898	94.976654
ARUNACHAL PRADESH	KAMLE	27.7234323	94.1104449
ARUNACHAL PRADESH	SHI YOMI	28.6978712	94.315422
ARUNACHAL PRADESH	DIBANG VALLEY	28.7312796	95.8987139
ARUNACHAL PRADESH	EAST SIANG	28.0550482	95.3520876
ARUNACHAL PRADESH	TAWANG	27.5860574	91.8594062
ARUNACHAL PRADESH	TIRAP	27.0185604	95.5197394
ARUNACHAL PRADESH	WEST SIANG	28.1782689	94.5211935
ARUNACHAL PRADESH	LOWER SIANG	27.8015684	94.6037231
ARUNACHAL PRADESH	LOWER SUBANSIRI	27.5910076	93.8248241
ARUNACHAL PRADESH	KRA DAADI	28.0157633	93.7029002
ARUNACHAL PRADESH	KURUNG KUMEY	28.073758	93.2583626
ARUNACHAL PRADESH	ANJAW	28.0359962	96.8350999
ARUNACHAL PRADESH	CHANGLANG	27.1355348	95.7364417
ARUNACHAL PRADESH	LOHIT	28.0682343	96.1526985
ARUNACHAL PRADESH	KRA DAADI	28.0157633	93.7029002
ASSAM	HAILAKANDI	24.6811018	92.5638055
ASSAM	KARIMGANJ	24.8649128	92.3591531
ASSAM	KARBI ANGLONG	26.186085	93.5812692
ASSAM	BISWANATH	26.8517875	93.3388917
ASSAM	CACHAR	24.7821253	92.8577105
ASSAM	KOKRAJHAR	26.4014362	90.266699
ASSAM	DHEMAJI	27.4811106	94.5572847
ASSAM	BONGAIGAON	26.5030072	90.5535724
ASSAM	DARRANG	26.4511588	92.1057549
ASSAM	DIMA HASAO	25.3478004	93.0175712
ASSAM	SONITPUR	26.6769864	92.6983868
ASSAM	MAJULI	27.0016172	94.2242981
ASSAM	UDALGURI	26.7460177	92.0959429
ASSAM	MARIGAON	26.2528853	92.336955
ASSAM	DIBRUGARH	27.4705449	94.9124625
ASSAM	TINSUKIA	27.4885539	95.355758
ASSAM	SOUTH SALMARA MANCACHAR	25.8048092	89.8879304
ASSAM	KAMRUP METRO	26.1700805	91.949021
ASSAM	CHARAIDEO	27.0372817	95.018246
ASSAM	DHUBRI	26.0206982	89.9743463
ASSAM	HOJAI	26.0016601	92.847737
ASSAM	NALBARI	26.4446185	91.4410527
ASSAM	WEST KARBI ANGLONG	25.9273292	92.3813621
ASSAM	CHIRANG	26.7015266	90.5257823
ASSAM	BAKSA	26.6935448	91.5983959
ASSAM	BARPETA	26.3215985	90.9820668
ASSAM	JORHAT	26.7509207	94.2036696
ASSAM	LAKHIMPUR	27.2063587	94.1513764
ASSAM	GOALPARA	26.1641342	90.6251541
ASSAM	GOLAGHAT	26.5238515	93.962337
ASSAM	KAMRUP	25.9410942	91.2891036
ASSAM	NAGAON	26.348009	92.6838111
ASSAM	SIVASAGAR	26.9826098	94.6424521
BIHAR	SAMASTIPUR	25.8560271	85.7868233
BIHAR	JEHANABAD	25.2132649	84.9853322
BIHAR	VAISHALI	25.6838206	85.354965
BIHAR	BHAGALPUR	25.242453	86.9842256
BIHAR	KAIMUR (BHABUA)	25.0426227	83.6055732
BIHAR	MUNGER	25.3707993	86.4733903
BIHAR	SAHARSA	25.8773651	86.5927887
BIHAR	NALANDA	25.2621826	85.4788065
BIHAR	SHEOHAR	26.5145872	85.2942313
BIHAR	GOPALGANJ	26.4831584	84.43655
BIHAR	BUXAR	25.5647103	83.9777482
BIHAR	PATNA	25.5940947	85.1375645
BIHAR	ARARIA	26.1324689	87.4528067
BIHAR	SIWAN	26.2243204	84.3599953
BIHAR	MADHEPURA	25.9239677	86.7946387
BIHAR	ARWAL	25.2427603	84.6655981
BIHAR	GAYA	24.7913957	85.0002336
BIHAR	BHOJPUR	25.466155	84.5222189
BIHAR	JAMUI	24.9195147	86.224718
BIHAR	BEGUSARAI	25.4181638	86.1271542
BIHAR	BANKA	24.8874179	86.919838
BIHAR	NAWADA	24.8866859	85.5434572
BIHAR	KATIHAR	25.5540648	87.5591073
BIHAR	AURANGABAD	24.7033198	84.3542049
BIHAR	KHAGARIA	25.50452	86.4701416
BIHAR	ROHTAS	25.0685878	84.0167423
BIHAR	SITAMARHI	26.5886976	85.5012971
BIHAR	PURNIA	25.7771391	87.4752551
BIHAR	PASHCHIM CHAMPARAN	27.1543104	84.3542049
BIHAR	MUZAFFARPUR	26.1196607	85.390982
BIHAR	DARBHANGA	26.1542045	85.8918454
BIHAR	KISHANGANJ	26.0982167	87.9450379
BIHAR	MADHUBANI	26.3482938	86.0711661
BIHAR	LAKHISARAI	25.1571454	86.0951592
BIHAR	SHEIKHPURA	25.1416937	85.8628915
BIHAR	PURBI CHAMPARAN	26.6098139	84.8567932
BIHAR	SUPAUL	26.1233718	86.6045134
BIHAR	SARAN	25.8559698	84.8567932
CHANDIGARH	CHANDIGARH	30.7333148	76.7794179
CHHATTISGARH	RAJNANDGAON	21.0976046	81.0337066
CHHATTISGARH	BILASPUR	22.0796545	82.1409152
CHHATTISGARH	KANKER	20.2616974	81.3839326
CHHATTISGARH	DANTEWADA	18.8998486	81.34743
CHHATTISGARH	RAIPUR	21.2513844	81.6296413
CHHATTISGARH	BASTAR	19.2073279	81.9338685
CHHATTISGARH	KOREA	23.3875499	82.3885783
CHHATTISGARH	DURG	21.1904494	81.2849169
CHHATTISGARH	KORBA	22.3594501	82.7500595
CHHATTISGARH	RAIGARH	21.8974003	83.3949632
CHHATTISGARH	SUKMA	18.3909118	81.6588003
CHHATTISGARH	KABIRDHAM	22.0990944	81.2518833
CHHATTISGARH	MAHASAMUND	21.1124067	82.095962
CHHATTISGARH	MUNGELI	22.0685419	81.6856808
CHHATTISGARH	JASHPUR	22.8759331	84.1381159
CHHATTISGARH	GAURELLA PENDRA MARWAHI	22.8475281	81.9971108
CHHATTISGARH	GARIYABAND	20.6347897	82.0614974
CHHATTISGARH	KONDAGAON	19.595851	81.6637765
CHHATTISGARH	SURAJPUR	23.2136011	82.8679549
CHHATTISGARH	NARAYANPUR	19.7195568	81.2471973
CHHATTISGARH	BEMETARA	21.7140253	81.5356149
CHHATTISGARH	BIJAPUR	18.7977099	80.8128636
CHHATTISGARH	JANJGIR CHAMPA	21.9705529	82.4752757
CHHATTISGARH	BALRAMPUR	23.611174	83.610896
CHHATTISGARH	DHAMTARI	20.7014999	81.5541579
CHHATTISGARH	BALOD	20.7270655	81.2055798
CHHATTISGARH	SURGUJA	22.9494079	83.1649001
CHHATTISGARH	BALODA BAZAR	21.6569173	82.1591963
DADRA AND NAGAR HAVELI	DADRA AND NAGAR HAVELI	20.1808672	73.0169135
DAMAN AND DIU	DIU	20.7144094	70.9873719
DAMAN AND DIU	DAMAN	20.7144094	70.9873719
DELHI	SOUTH	28.470931	77.1830243
DELHI	NORTH	28.7750249	77.1255055
DELHI	CENTRAL	28.681812	77.2290193
DELHI	EAST	28.6258393	77.303723
DELHI	SOUTH WEST	28.5782932	76.9873477
DELHI	NEW DELHI	28.6139391	77.2090212
DELHI	WEST	28.6663433	77.067959
DELHI	SOUTH EAST	28.5485376	77.2749964
DELHI	NORTH EAST	28.7246777	77.2577571
DELHI	SHAHDARA	28.6713752	77.2692261
DELHI	NORTH WEST	28.7306307	77.0219019
GOA	SOUTH GOA	15.11766	74.123996
GOA	NORTH GOA	15.5163112	73.9830029
GUJARAT	JAMNAGAR	22.4707019	70.05773
GUJARAT	VADODARA	22.3071588	73.1812187
GUJARAT	PORBANDAR	21.6416979	69.6293059
GUJARAT	MAHISAGAR	23.1711262	73.5594128
GUJARAT	AHMADABAD	23.022505	72.5713621
GUJARAT	BANAS KANTHA	24.3454739	71.7622481
GUJARAT	SABAR KANTHA	23.8476704	72.9932969
GUJARAT	SURENDRANAGAR	22.7251204	71.6369542
GUJARAT	RAJKOT	22.3038945	70.8021599
GUJARAT	GANDHINAGAR	23.2156354	72.6369415
GUJARAT	MORBI	22.8251874	70.8490809
GUJARAT	TAPI	21.2788724	73.6065223
GUJARAT	ARVALLI	23.5204911	73.3708696
GUJARAT	ANAND	22.5645175	72.928871
GUJARAT	BOTAD	22.1722509	71.663622
GUJARAT	GIR SOMNATH	20.8803104	70.7644236
GUJARAT	SURAT	21.1702401	72.8310607
GUJARAT	JUNAGADH	21.5222203	70.4579436
GUJARAT	KACHCHH	23.7337326	69.8597406
GUJARAT	DEVBHUMI DWARKA	22.1232327	69.3831079
GUJARAT	KHEDA	22.750651	72.6846658
GUJARAT	NARMADA	22.3335261	77.12592748
GUJARAT	BHARUCH	21.7051358	72.9958748
GUJARAT	CHHOTAUDEPUR	22.2844065	73.9359821
GUJARAT	PANCH MAHALS	22.8011177	73.5594128
GUJARAT	BHAVNAGAR	21.7644725	72.1519304
GUJARAT	DOHAD	22.8344992	74.2606185
GUJARAT	DANG	20.8253781	73.7007088
GUJARAT	MAHESANA	23.5879607	72.3693252
GUJARAT	PATAN	23.8500156	72.1210274
GUJARAT	VALSAD	20.5992349	72.9342451
GUJARAT	AMRELI	21.6015242	71.2203555
GUJARAT	NAVSARI	20.9467019	72.9520348
GUJARAT	NARMADA	22.3335261	77.12592748
HARYANA	SONIPAT	28.9930823	77.0150735
HARYANA	HISAR	29.1491875	75.7216527
HARYANA	FATEHABAD	29.5131814	75.4509532
HARYANA	JHAJJAR	28.6054875	76.6537749
HARYANA	FARIDABAD	28.4089123	77.3177894
HARYANA	ROHTAK	28.8955152	76.606611
HARYANA	NUH	28.1023894	76.9931074
HARYANA	GURUGRAM	28.4594965	77.0266383
HARYANA	BHIWANI	28.7974684	76.1322058
HARYANA	PANIPAT	29.3909464	76.9635023
HARYANA	KARNAL	29.6856929	76.9904825
HARYANA	PALWAL	28.1472852	77.3259878
HARYANA	KURUKSHETRA	29.9695121	76.878282
HARYANA	YAMUNANAGAR	30.1290485	77.2673901
HARYANA	REWARI	28.1919738	76.6190774
HARYANA	PANCHKULA	30.6942091	76.860565
HARYANA	SIRSA	29.5320731	75.0317734
HARYANA	KAITHAL	29.8042758	76.4039016
HARYANA	JIND	29.325508	76.2997909
HARYANA	AMBALA	30.3752011	76.782122
HARYANA	CHARKI DADRI	28.5920617	76.2652909
HARYANA	MAHENDRAGARH	28.2734201	76.1401349
HIMACHAL PRADESH	SHIMLA	31.1048145	77.1734033
HIMACHAL PRADESH	LAHUL AND SPITI	32.6192107	77.3783789
HIMACHAL PRADESH	HAMIRPUR	31.6861745	76.5213092
HIMACHAL PRADESH	BILASPUR	31.3406931	76.6874701
HIMACHAL PRADESH	KINNAUR	31.6509576	78.4751945
HIMACHAL PRADESH	KANGRA	32.0998031	76.2691006
HIMACHAL PRADESH	MANDI	31.7087153	76.9320104
HIMACHAL PRADESH	UNA	31.4684649	76.2708152
HIMACHAL PRADESH	SIRMAUR	30.5628455	77.4701972
HIMACHAL PRADESH	KULLU	31.959205	77.1089377
HIMACHAL PRADESH	SOLAN	30.9084245	77.0999031
HIMACHAL PRADESH	CHAMBA	32.5533633	76.1258083
INDIA	INDIA	20.593684	78.96288
JAMMU AND KASHMIR	PULWAMA	33.8716117	74.8945692
JAMMU AND KASHMIR	REASI	33.0803564	74.8364413
JAMMU AND KASHMIR	DODA	33.1457497	75.5480491
JAMMU AND KASHMIR	SRINAGAR	34.0836708	74.7972825
JAMMU AND KASHMIR	KUPWARA	34.5261786	74.2546136
JAMMU AND KASHMIR	ANANTNAG	33.7311255	75.1487007
JAMMU AND KASHMIR	BARAMULLA	34.1990498	74.3499496
JAMMU AND KASHMIR	POONCH	33.7670014	74.0924041
JAMMU AND KASHMIR	KULGAM	33.6449908	75.018031
JAMMU AND KASHMIR	KATHUA	32.3863082	75.5173465
JAMMU AND KASHMIR	SHOPIAN	33.7170033	74.8360918
JAMMU AND KASHMIR	UDHAMPUR	32.9159847	75.1416173
JAMMU AND KASHMIR	JAMMU	32.7266016	74.8570259
JAMMU AND KASHMIR	BANDIPORA	34.5052269	74.6868815
JAMMU AND KASHMIR	SAMBA	32.5530092	75.1107527
JAMMU AND KASHMIR	RAJOURI	33.3716143	74.315191
JAMMU AND KASHMIR	KISHTWAR	33.3115906	75.7662195
JAMMU AND KASHMIR	BUDGAM	33.9348549	74.6400432
JAMMU AND KASHMIR	RAMBAN	33.2463875	75.1938909
JAMMU AND KASHMIR	GANDERBAL	34.2164955	74.7719431
JHARKHAND	HAZARIBAGH	23.9924669	85.3636758
JHARKHAND	GODDA	24.8255215	87.2135177
JHARKHAND	SAHEBGANJ	25.2381216	87.6453592
JHARKHAND	GUMLA	23.0441295	84.5379455
JHARKHAND	GIRIDIH	24.19135	86.2996368
JHARKHAND	PAKUR	24.6336908	87.8500644
JHARKHAND	DHANBAD	23.7956531	86.4303859
JHARKHAND	GARHWA	24.1548982	83.7995617
JHARKHAND	DEOGHAR	24.485179	86.694785
JHARKHAND	LOHARDAGA	23.4409325	84.6845216
JHARKHAND	BOKARO	23.6692956	86.151112
JHARKHAND	JAMTARA	23.9505496	86.8170132
JHARKHAND	DUMKA	24.2684794	87.2488088
JHARKHAND	RANCHI	23.3440997	85.309562
JHARKHAND	KHUNTI	23.0797595	85.2774207
JHARKHAND	SIMDEGA	22.6151138	84.4959985
JHARKHAND	EAST SINGHBUM	22.4866756	86.4996546
JHARKHAND	LATEHAR	23.7463215	84.5091102
JHARKHAND	KODERMA	24.4676805	85.5933645
JHARKHAND	RAMGARH	23.6362593	85.5124209
JHARKHAND	SARAIKELA KHARSAWAN	22.8561261	86.0121573
JHARKHAND	CHATRA	24.2065446	84.871802
JHARKHAND	WEST SINGHBHUM	22.3650858	85.4375574
JHARKHAND	PALAMU	24.1286106	84.1857115
KARNATAKA	RAMANAGARA	12.7208614	77.2798963
KARNATAKA	GADAG	15.4315406	75.6355149
KARNATAKA	DAVANGERE	14.4644085	75.921758
KARNATAKA	DAKSHINA KANNADA	12.8437814	75.2479061
KARNATAKA	SHIVAMOGGA	13.9299299	75.568101
KARNATAKA	CHIKKABALLAPURA	13.4354985	77.7315344
KARNATAKA	KODAGU	12.3374942	75.8069082
KARNATAKA	VIJAYAPURA	16.8301708	75.710031
KARNATAKA	CHIKKAMAGALURU	13.3161441	75.7720439
KARNATAKA	BALLARI	15.1393932	76.9214428
KARNATAKA	CHITRADURGA	14.2250932	76.3980464
KARNATAKA	HASSAN	13.0033234	76.1003894
KARNATAKA	MYSURU	12.2958104	76.6393805
KARNATAKA	BENGALURU URBAN	12.9700247	77.6536125
KARNATAKA	KALABURAGI	17.329731	76.8342957
KARNATAKA	BENGALURU RURAL	13.3232149	77.4701972
KARNATAKA	YADGIR	16.7625516	77.1442251
KARNATAKA	UTTARA KANNADA	14.7937065	74.6868815
KARNATAKA	KOPPAL	15.3504652	76.1567298
KARNATAKA	DHARWAD	15.4589236	75.007808
KARNATAKA	MANDYA	12.5218157	76.8951488
KARNATAKA	KOLAR	13.1362143	78.1290986
KARNATAKA	BELAGAVI	15.8496953	74.4976741
KARNATAKA	RAICHUR	16.216018	77.3565608
KARNATAKA	TUMAKURU	13.3378762	77.117325
KARNATAKA	UDUPI	13.3408807	74.7421427
KARNATAKA	BAGALKOTE	16.1357079	75.6208088
KARNATAKA	CHAMARAJANAGARA	11.9261471	76.9437312
KARNATAKA	BIDAR	17.9103939	77.5199079
KARNATAKA	HAVERI	14.7950698	75.3990674
KERALA	THRISSUR	10.5276416	76.2144349
KERALA	IDUKKI	9.8583987	76.9527836
KERALA	ALAPPUZHA	9.4980667	76.3388484
KERALA	WAYANAD	11.6853575	76.1319953
KERALA	PATHANAMTHITTA	9.2647582	76.7870414
KERALA	PALAKKAD	10.7867303	76.6547932
KERALA	MALAPPURAM	11.0509762	76.0710967
KERALA	KOTTAYAM	9.5915668	76.5221531
KERALA	KANNUR	11.8744775	75.3703662
KERALA	THIRUVANANTHAPURAM	8.5241391	76.9366376
KERALA	KASARAGOD	12.4995966	74.9869276
KERALA	ERNAKULAM	9.9816358	76.2998842
KERALA	KOZHIKODE	11.2587531	75.78041
KERALA	KOLLAM	8.8932118	76.6141396
LADAKH	KARGIL	34.5538522	76.1348944
LADAKH	LEH LADAKH	34.1525864	77.5770535
LAKSHADWEEP	LAKSHADWEEP DISTRICT	9.985089192	72.93247325
MADHYA PRADESH	RAJGARH	24.0078819	76.7278803
MADHYA PRADESH	CHHATARPUR	24.9167821	79.5910058
MADHYA PRADESH	RATLAM	23.3315103	75.0366677
MADHYA PRADESH	BARWANI	22.0363157	74.903339
MADHYA PRADESH	AGAR MALWA	23.7137337	76.0094637
MADHYA PRADESH	SHEOPUR	25.67282	76.6961305
MADHYA PRADESH	HARDA	22.3466702	77.0889583
MADHYA PRADESH	VIDISHA	23.5235719	77.8139718
MADHYA PRADESH	BALAGHAT	21.812876	80.1838293
MADHYA PRADESH	MORENA	26.4947172	77.9940222
MADHYA PRADESH	SAGAR	23.838805	78.7378068
MADHYA PRADESH	MANDSAUR	24.0734356	75.0679018
MADHYA PRADESH	DINDORI	22.9417931	81.0768455
MADHYA PRADESH	NARSINGHPUR	22.9473179	79.1923266
MADHYA PRADESH	BHIND	26.5637768	78.7860916
MADHYA PRADESH	NEEMUCH	24.4737663	74.8726497
MADHYA PRADESH	SIDHI	24.3956038	81.8825279
MADHYA PRADESH	JABALPUR	23.181467	79.9864071
MADHYA PRADESH	SEHORE	23.2032399	77.0844044
MADHYA PRADESH	KHARGONE	21.8335244	75.6149893
MADHYA PRADESH	SINGRAULI	24.2431529	82.4752757
MADHYA PRADESH	EAST NIMAR	21.8802526	76.6412712
MADHYA PRADESH	INDORE	22.7195687	75.8577258
MADHYA PRADESH	UMARIA	23.6013747	81.0754657
MADHYA PRADESH	UJJAIN	23.1764665	75.7885163
MADHYA PRADESH	DHAR	22.6012922	75.3024655
MADHYA PRADESH	TIKAMGARH	24.7456147	78.8320779
MADHYA PRADESH	CHHINDWARA	22.057437	78.9381729
MADHYA PRADESH	BHOPAL	23.2599333	77.412615
MADHYA PRADESH	SHAJAPUR	23.4272938	76.2729839
MADHYA PRADESH	DEWAS	22.9675929	76.0534454
MADHYA PRADESH	BURHANPUR	21.3145021	76.2180095
MADHYA PRADESH	JHABUA	22.769666	74.5920921
MADHYA PRADESH	GUNA	24.6323648	77.3001762
MADHYA PRADESH	REWA	24.5362477	81.3036946
MADHYA PRADESH	SATNA	24.6005075	80.8322428
MADHYA PRADESH	BETUL	21.9011601	77.8960201
MADHYA PRADESH	ASHOKNAGAR	24.5775148	77.7318495
MADHYA PRADESH	ANUPPUR	23.1136554	81.697629
MADHYA PRADESH	GWALIOR	26.2124007	78.1772053
MADHYA PRADESH	DAMOH	23.8323022	79.4386591
MADHYA PRADESH	SHAHDOL	23.300232	81.3568619
MADHYA PRADESH	DATIA	25.6653168	78.4609182
MADHYA PRADESH	ALIRAJPUR	22.3059709	74.3558148
MADHYA PRADESH	NIWARI	25.3697238	78.7986181
MADHYA PRADESH	SHIVPURI	25.4320478	77.6643815
MADHYA PRADESH	HOSHANGABAD	22.7518961	77.7288655
MADHYA PRADESH	RAISEN	23.3327329	77.7823973
MADHYA PRADESH	PANNA	24.7180311	80.1819268
MADHYA PRADESH	MANDLA	22.5979218	80.3713855
MADHYA PRADESH	KATNI	23.8343441	80.3893814
MADHYA PRADESH	SEONI	22.0868691	79.5434841
MAHARASHTRA	DHULE	20.9042201	74.7748979
MAHARASHTRA	SINDHUDURG	16.1668396	73.5594128
MAHARASHTRA	SOLAPUR	17.6599188	75.9063906
MAHARASHTRA	AKOLA	20.7002159	77.0081678
MAHARASHTRA	NASHIK	19.9974533	73.7898023
MAHARASHTRA	NAGPUR	21.1458004	79.0881546
MAHARASHTRA	PARBHANI	19.2608384	76.774776
MAHARASHTRA	PUNE	18.5204303	73.8567437
MAHARASHTRA	JALNA	19.8346659	75.8816345
MAHARASHTRA	AMRAVATI	20.9319821	77.7523039
MAHARASHTRA	NANDED	19.1382514	77.3209555
MAHARASHTRA	SANGLI	16.8523973	74.5814773
MAHARASHTRA	GADCHIROLI	20.184871	79.9947956
MAHARASHTRA	JALGAON	21.0076578	75.5626039
MAHARASHTRA	HINGOLI	19.7173703	77.1493722
MAHARASHTRA	AURANGABAD	19.8761653	75.3433139
MAHARASHTRA	WARDHA	20.745319	78.6021946
MAHARASHTRA	KOLHAPUR	16.7049873	74.2432527
MAHARASHTRA	BEED	18.990088	75.7531324
MAHARASHTRA	PALGHAR	19.6967136	72.769885
MAHARASHTRA	BHANDARA	21.177658	79.6570127
MAHARASHTRA	GONDIA	21.4549477	80.1960712
MAHARASHTRA	THANE	19.2183307	72.9780897
MAHARASHTRA	WASHIM	20.1119123	77.1312586
MAHARASHTRA	RATNAGIRI	16.990215	73.3120233
MAHARASHTRA	OSMANABAD	18.185332	76.0419642
MAHARASHTRA	BULDHANA	20.5292147	76.1841701
MAHARASHTRA	CHANDRAPUR	19.9615398	79.2961468
MAHARASHTRA	MUMBAI SUBURBAN	19.1538231	72.8751786
MAHARASHTRA	MUMBAI	19.0759837	72.8776559
MAHARASHTRA	SATARA	17.6804639	74.018261
MAHARASHTRA	NANDURBAR	21.7468548	74.123996
MAHARASHTRA	LATUR	18.4087934	76.5603828
MAHARASHTRA	RAIGAD	18.5157519	73.1821623
MAHARASHTRA	YAVATMAL	20.3899385	78.1306846
MAHARASHTRA	AHMEDNAGAR	19.0948287	74.7479789
MANIPUR	TAMENGLONG	24.9879342	93.495292
MANIPUR	KAMJONG	24.8570444	94.5134629
MANIPUR	KANGPOKPI	25.1519197	93.969963
MANIPUR	IMPHAL EAST	24.8027256	94.028678
MANIPUR	THOUBAL	24.6449243	93.99929
MANIPUR	TENGNOUPAL	24.383792	94.1481775
MANIPUR	UKHRUL	25.0953858	94.3616516
MANIPUR	KAKCHING	24.496869	93.9830529
MANIPUR	CHURACHANDPUR	24.3427485	93.6978264
MANIPUR	BISHNUPUR	24.6303603	93.7598288
MANIPUR	PHERZAWL	24.263712	93.1892637
MANIPUR	SENAPATI	25.2677276	94.0210189
MANIPUR	CHANDEL	24.3262003	94.0006003
MANIPUR	IMPHAL WEST	24.7827837	93.8858955
MANIPUR	NONEY	24.8546947	93.6167146
MANIPUR	JIRIBAM	24.7864347	93.1538899
MEGHALAYA	NORTH GARO HILLS	25.8270321	90.658333
MEGHALAYA	WEST KHASI HILLS	25.5624625	91.2891036
MEGHALAYA	WEST GARO HILLS	25.7573475	90.2244662
MEGHALAYA	SOUTH WEST GARO HILLS	25.4259627	89.9626799
MEGHALAYA	SOUTH WEST KHASI HILLS	25.3258908	91.2506002
MEGHALAYA	SOUTH GARO HILLS	25.3300969	90.563609
MEGHALAYA	RI BHOI	25.9321374	92.0665197
MEGHALAYA	WEST JAINTIA HILLS	25.5488415	92.3813621
MEGHALAYA	EAST KHASI HILLS	25.3681768	91.7538817
MEGHALAYA	EAST JAINTIA HILLS	25.3100768	92.4999918
MEGHALAYA	EAST GARO HILLS	25.5671692	90.5257823
MIZORAM	MAMIT	23.9294441	92.4905707
MIZORAM	LUNGLEI	22.8670691	92.7655358
MIZORAM	AIZAWL	23.7307175	92.7173106
MIZORAM	SAITUAL	23.9704247	92.5758399
MIZORAM	KOLASIB	24.224565	92.6760251
MIZORAM	LAWNGTLAI	22.5284445	92.8926342
MIZORAM	SAIHA	22.489734	92.979269
MIZORAM	KHAWZAWL	23.5344974	93.1829868
MIZORAM	CHAMPHAI	23.4565708	93.3281929
MIZORAM	HNAHTHIAL	22.9653238	92.930081
MIZORAM	SERCHHIP	23.3416578	92.8502302
NAGALAND	MOKOKCHUNG	26.3220358	94.5134629
NAGALAND	TUENSANG	26.2357422	94.8131863
NAGALAND	ZUNHEBOTO	26.0092831	94.5237707
NAGALAND	MON	26.8038362	94.976654
NAGALAND	KOHIMA	25.6751129	94.1085998
NAGALAND	DIMAPUR	25.9091406	93.7265605
NAGALAND	KIPHIRE	25.8689085	94.7853412
NAGALAND	PEREN	25.5124772	93.7390658
NAGALAND	WOKHA	26.0910351	94.2589738
NAGALAND	LONGLENG	26.4901992	94.819664
NAGALAND	PHEK	25.6634215	94.4703202
ODISHA	KENDRAPARA	20.4969108	86.4288534
ODISHA	KALAHANDI	19.9137363	83.1649001
ODISHA	SUNDARGARH	22.1240025	84.043175
ODISHA	BHADRAK	21.0573616	86.4962996
ODISHA	SONEPUR	20.8480141	83.8950042
ODISHA	BOUDH	20.6607447	84.1435136
ODISHA	SAMBALPUR	21.4668716	83.9811665
ODISHA	KANDHAMAL	20.1342042	84.0167423
ODISHA	KORAPUT	18.813487	82.7123327
ODISHA	GAJAPATI	19.1912221	84.1857115
ODISHA	CUTTACK	20.462521	85.8829895
ODISHA	KENDUJHAR	21.628933	85.5816847
ODISHA	GANJAM	19.387389	85.0515413
ODISHA	JAGATSINGHAPUR	20.2548998	86.1706221
ODISHA	DHENKANAL	20.6504753	85.5981223
ODISHA	DEOGARH	21.5383136	84.7289442
ODISHA	MALKANGIRI	18.3435863	81.8825279
ODISHA	NUAPADA	20.8060184	82.5361393
ODISHA	MAYURBHANJ	22.0086978	86.4187308
ODISHA	NAYAGARH	20.1231332	85.1038426
ODISHA	BARGARH	21.3470154	83.6320212
ODISHA	NABARANGPUR	19.2281434	82.5469898
ODISHA	PURI	19.8134554	85.8312359
ODISHA	BALANGIR	20.7011108	83.4846069
ODISHA	ANUGUL	20.8444033	85.1510818
ODISHA	JAJAPUR	20.8341019	86.3326058
ODISHA	RAYAGADA	19.171209	83.4163226
ODISHA	KHORDHA	20.1862584	85.6222742
ODISHA	BALESHWAR	21.4933578	86.9134794
ODISHA	JHARSUGUDA	21.8554375	84.0061661
PUDUCHERRY	YANAM	16.7271912	82.2175775
PUDUCHERRY	MAHE	11.7002703	75.5424843
PUDUCHERRY	KARAIKAL	10.9254398	79.8380056
PUDUCHERRY	PONDICHERRY	11.941685	79.8083177
PUNJAB	BARNALA	30.3819446	75.5467979
PUNJAB	BATHINDA	30.210994	74.9454745
PUNJAB	FIROZEPUR	30.9331348	74.6224755
PUNJAB	SANGRUR	30.2457963	75.8420716
PUNJAB	MOGA	30.8230114	75.1734471
PUNJAB	TARN TARAN	31.4538668	74.9267599
PUNJAB	KAPURTHALA	31.3722571	75.4017654
PUNJAB	S.A.S NAGAR	30.7046486	76.7178726
PUNJAB	FATEHGARH SAHIB	30.6435345	76.39703
PUNJAB	HOSHIARPUR	31.5143178	75.911483
PUNJAB	MANSA	29.9995069	75.3936808
PUNJAB	GURDASPUR	32.0413917	75.403086
PUNJAB	SRI MUKTSAR SAHIB	30.4761773	74.5121599
PUNJAB	FARIDKOT	30.6774058	74.7539266
PUNJAB	FAZILKA	30.4036478	74.0279621
PUNJAB	AMRITSAR	31.6339793	74.8722642
PUNJAB	PATHANKOT	32.2733352	75.6522066
PUNJAB	PATIALA	30.3397809	76.3868797
PUNJAB	JALANDHAR	31.3260152	75.5761829
PUNJAB	RUPNAGAR	30.9661003	76.5230961
PUNJAB	LUDHIANA	30.900965	75.8572758
PUNJAB	SHAHID BHAGAT SINGH NAGAR	31.1255583	76.118642
RAJASTHAN	CHITTORGARH	24.8829177	74.6229699
RAJASTHAN	DHOLPUR	26.6965521	77.8907576
RAJASTHAN	JAISALMER	26.9157487	70.9083443
RAJASTHAN	SIKAR	27.6093912	75.1397935
RAJASTHAN	JAIPUR	26.9124336	75.7872709
RAJASTHAN	SIROHI	24.8851548	72.8574558
RAJASTHAN	JHALAWAR	24.5973494	76.1609838
RAJASTHAN	PRATAPGARH	24.0316509	74.7787387
RAJASTHAN	BIKANER	28.0229348	73.3119159
RAJASTHAN	BARAN	25.1011438	76.5131637
RAJASTHAN	SAWAI MADHOPUR	26.012373	76.3560109
RAJASTHAN	BARMER	25.7521467	71.3966865
RAJASTHAN	JALORE	25.3444799	72.6253763
RAJASTHAN	KOTA	25.2138156	75.8647527
RAJASTHAN	DUNGARPUR	23.841668	73.7146623
RAJASTHAN	BUNDI	25.4325869	75.6482726
RAJASTHAN	BHILWARA	25.3407388	74.6313183
RAJASTHAN	RAJSAMAND	25.0583257	73.8860034
RAJASTHAN	CHURU	28.2925364	74.9707262
RAJASTHAN	JHUNJHUNU	28.1317038	75.4022233
RAJASTHAN	HANUMANGARH	29.5815012	74.3294199
RAJASTHAN	UDAIPUR	24.585445	73.712479
RAJASTHAN	GANGANAGAR	29.9093759	73.8799805
RAJASTHAN	JODHPUR	26.2389469	73.0243094
RAJASTHAN	DAUSA	26.8996953	76.332411
RAJASTHAN	BHARATPUR	27.2151863	77.5029996
RAJASTHAN	NAGAUR	27.1983368	73.7493272
RAJASTHAN	BANSWARA	23.5461394	74.4349761
RAJASTHAN	TONK	26.1659063	75.7962852
RAJASTHAN	ALWAR	27.5529907	76.6345735
RAJASTHAN	KARAULI	26.488323	77.0161436
RAJASTHAN	PALI	25.7780623	73.331147
RAJASTHAN	AJMER	26.4498954	74.6399163
SIKKIM	EAST DISTRICT	27.3083637	88.6723578
SIKKIM	WEST DISTRICT	27.3031986	88.2071598
SIKKIM	SOUTH DISTRICT	27.305098	88.362785
SIKKIM	NORTH DISTRICT	27.8236356	88.556531
TAMIL NADU	ERODE	11.3410364	77.7171642
TAMIL NADU	RANIPET	12.9487403	79.318978
TAMIL NADU	TENKASI	8.9564008	77.3152492
TAMIL NADU	TIRUVANNAMALAI	12.2252841	79.0746957
TAMIL NADU	SIVAGANGA	9.8432999	78.4808775
TAMIL NADU	DINDIGUL	10.3623794	77.9694579
TAMIL NADU	TIRUPPUR	11.1085242	77.3410656
TAMIL NADU	TIRUNELVELI	8.7139126	77.7566523
TAMIL NADU	THENI	10.0079322	77.4735441
TAMIL NADU	PUDUKKOTTAI	10.3832867	78.800129
TAMIL NADU	COIMBATORE	11.0168445	76.9558321
TAMIL NADU	THIRUVARUR	10.7661312	79.6343691
TAMIL NADU	KANCHIPURAM	12.818456	79.6946586
TAMIL NADU	VELLORE	12.9165167	79.1324986
TAMIL NADU	KALLAKURICHI	11.7383735	78.9638899
TAMIL NADU	TUTICORIN	8.7641661	78.1348361
TAMIL NADU	VILLUPURAM	11.9401378	79.4861449
TAMIL NADU	MADURAI	9.9252007	78.1197754
TAMIL NADU	VIRUDHUNAGAR	9.5680116	77.9624435
TAMIL NADU	PERAMBALUR	11.2342104	78.8806852
TAMIL NADU	NAMAKKAL	11.2193848	78.1678418
TAMIL NADU	CHENNAI	13.0826802	80.2707184
TAMIL NADU	TIRUPATHUR	12.4754424	78.5854553
TAMIL NADU	KARUR	10.9600778	78.0766036
TAMIL NADU	THE NILGIRIS	11.4916043	76.7336521
TAMIL NADU	THIRUVALLUR	13.1230558	79.9119526
TAMIL NADU	KANNIYAKUMARI	8.0883064	77.5384507
TAMIL NADU	NAGAPATTINAM	10.7672313	79.8448512
TAMIL NADU	SALEM	11.664325	78.1460142
TAMIL NADU	THANJAVUR	10.7869994	79.1378274
TAMIL NADU	ARIYALUR	11.1400585	79.0786281
TAMIL NADU	CUDDALORE	11.7480419	79.7713687
TAMIL NADU	KRISHNAGIRI	12.5265661	78.2149575
TAMIL NADU	RAMANATHAPURAM	9.3639356	78.8394819
TAMIL NADU	CHENGALPATTU	12.6819372	79.9888413
TAMIL NADU	DHARMAPURI	12.1210997	78.1582143
TAMIL NADU	TIRUCHIRAPPALLI	10.7904833	78.7046725
TELANGANA	SURYAPET	17.1313756	79.6336242
TELANGANA	PEDDAPALLI	16.3760968	78.4055514
TELANGANA	JAGITIAL	18.7894881	78.9120459
TELANGANA	BHADRADRI KOTHAGUDEM	17.73309	80.7214417
TELANGANA	MAHABUBABAD	17.602625	80.0036199
TELANGANA	NIZAMABAD	18.6725047	78.0940867
TELANGANA	KAMAREDDY	18.3204832	78.3369523
TELANGANA	KUMURAM BHEEM ASIFABAD	19.3576167	79.4703885
TELANGANA	KARIMNAGAR	18.4385553	79.1288412
TELANGANA	JOGULAMBA GADWAL	16.090818	77.8367282
TELANGANA	MAHABUBNAGAR	16.7488379	78.0035172
TELANGANA	NAGARKURNOOL	16.4939417	78.3102489
TELANGANA	HYDERABAD	17.385044	78.486671
TELANGANA	KHAMMAM	17.2472528	80.1514447
TELANGANA	WARANGAL RURAL	17.9689008	79.5940544
TELANGANA	WARANGAL URBAN	17.9157853	79.6951103
TELANGANA	NALGONDA	17.0574663	79.2684169
TELANGANA	WANAPARTHY	16.3623118	78.0621824
TELANGANA	ADILABAD	19.6640624	78.5320107
TELANGANA	MULUGU	18.2788168	80.365865
TELANGANA	MANCHERIAL	18.8713826	79.4443099
TELANGANA	SIDDIPET	18.1017996	78.8519601
TELANGANA	RAJANNA SIRCILLA	18.3772496	78.7476208
TELANGANA	NIRMAL	19.0964117	78.342975
TELANGANA	NARAYANPET	16.7445112	77.4960078
TELANGANA	JAYASHANKAR BHUPALAPALLY	18.4292622	79.8634855
TELANGANA	MEDCHAL MALKAJGIRI	17.5698414	78.52065
TELANGANA	MEDAK	18.0529357	78.261853
TELANGANA	YADADRI BHUVANAGIRI	17.4532756	78.9288242
TELANGANA	SANGAREDDY	17.6140077	78.0815627
TELANGANA	RANGA REDDY	17.0496831	78.3842227
TELANGANA	VIKARABAD	17.3364555	77.9048268
TELANGANA	JANGOAN	17.7226509	79.1517868
TRIPURA	DHALAI	23.8466982	91.9099238
TRIPURA	NORTH TRIPURA	24.0797139	92.2630393
TRIPURA	GOMATI	23.5166711	91.637215
TRIPURA	SOUTH TRIPURA	23.2317493	91.5596117
TRIPURA	UNAKOTI	24.1780881	92.027319
TRIPURA	WEST TRIPURA	23.899682	91.4048249
TRIPURA	KHOWAI	24.0671796	91.6056718
TRIPURA	SEPAHIJALA	23.6148176	91.3276422
UTTAR PRADESH	SAMBHAL	28.5903614	78.5717631
UTTAR PRADESH	BARABANKI	26.9268042	81.1833809
UTTAR PRADESH	MIRZAPUR	25.1336987	82.5644344
UTTAR PRADESH	PRAYAGRAJ	25.4358011	81.846311
UTTAR PRADESH	MEERUT	28.9844618	77.7064137
UTTAR PRADESH	BALLIA	25.763119	84.149622
UTTAR PRADESH	RAE BARELI	26.2144806	81.2528139
UTTAR PRADESH	CHANDAULI	25.2604696	83.264538
UTTAR PRADESH	JAUNPUR	25.7464145	82.6837033
UTTAR PRADESH	BAGHPAT	28.9427827	77.227607
UTTAR PRADESH	AMETHI	26.1540538	81.814238
UTTAR PRADESH	SHRAVASTI	27.5035427	82.036461
UTTAR PRADESH	LALITPUR	24.6911707	78.4138183
UTTAR PRADESH	MORADABAD	28.8386481	78.7733286
UTTAR PRADESH	AMROHA	28.9051778	78.467318
UTTAR PRADESH	KASGANJ	27.808529	78.6461098
UTTAR PRADESH	AZAMGARH	26.0739138	83.1859495
UTTAR PRADESH	MATHURA	27.4924134	77.673673
UTTAR PRADESH	GONDA	27.1339874	81.9618979
UTTAR PRADESH	AGRA	27.1766701	78.0080745
UTTAR PRADESH	BANDA	25.4762689	80.3395498
UTTAR PRADESH	BIJNOR	29.3731673	78.1350904
UTTAR PRADESH	SONBHADRA	24.4570238	82.9931607
UTTAR PRADESH	MUZAFFARNAGAR	29.4726817	77.7085091
UTTAR PRADESH	PILIBHIT	28.62494	79.8075272
UTTAR PRADESH	BASTI	26.8139844	82.7629893
UTTAR PRADESH	KANPUR NAGAR	26.449923	80.3318736
UTTAR PRADESH	ETAWAH	26.7829103	79.027659
UTTAR PRADESH	AMBEDKAR NAGAR	26.3745075	82.6915429
UTTAR PRADESH	RAMPUR	28.798299	79.0220287
UTTAR PRADESH	PRATAPGARH	25.9149697	81.9800561
UTTAR PRADESH	BAHRAICH	27.5705152	81.5976672
UTTAR PRADESH	KANPUR DEHAT	26.526707	79.8296743
UTTAR PRADESH	SULTANPUR	26.2585371	82.0659858
UTTAR PRADESH	GHAZIPUR	25.5877901	83.5783078
UTTAR PRADESH	SANT KABEER NAGAR	26.7671755	83.0361376
UTTAR PRADESH	JHANSI	25.4484257	78.5684594
UTTAR PRADESH	MAHOBA	25.2920964	79.8724168
UTTAR PRADESH	HATHRAS	27.5980718	78.0492265
UTTAR PRADESH	AURAIYA	26.4605377	79.5112528
UTTAR PRADESH	HAPUR	28.7305798	77.7758825
UTTAR PRADESH	VARANASI	25.3176452	82.9739144
UTTAR PRADESH	KAUSHAMBI	25.361054	81.4031707
UTTAR PRADESH	SHAHJAHANPUR	27.8753399	79.9147268
UTTAR PRADESH	LUCKNOW	26.8466937	80.946166
UTTAR PRADESH	ETAH	27.5625106	78.6654148
UTTAR PRADESH	MAHARAJGANJ	27.1446035	83.5621737
UTTAR PRADESH	BHADOHI	25.3804531	82.5676981
UTTAR PRADESH	GHAZIABAD	28.6691565	77.4537578
UTTAR PRADESH	BALRAMPUR	27.4307473	82.1805203
UTTAR PRADESH	SHAMLI	29.4501986	77.3172046
UTTAR PRADESH	DEORIA	26.5024286	83.7791283
UTTAR PRADESH	MAINPURI	27.2281937	79.0251659
UTTAR PRADESH	HARDOI	27.3965071	80.1250479
UTTAR PRADESH	KUSHI NAGAR	26.7398787	83.8869698
UTTAR PRADESH	FATEHPUR	25.9209503	80.7996035
UTTAR PRADESH	JALAUN	26.1458649	79.3296565
UTTAR PRADESH	GAUTAM BUDDHA NAGAR	28.338333	77.6077865
UTTAR PRADESH	ALIGARH	27.8973944	78.0880129
UTTAR PRADESH	FARRUKHABAD	27.3825853	79.5840195
UTTAR PRADESH	FIROZABAD	27.1591961	78.3957331
UTTAR PRADESH	HAMIRPUR	25.9548043	80.1526271
UTTAR PRADESH	SITAPUR	27.5680156	80.6789519
UTTAR PRADESH	KANNAUJ	27.0514156	79.9136731
UTTAR PRADESH	BUDAUN	28.0311101	79.1271229
UTTAR PRADESH	GORAKHPUR	26.7605545	83.3731675
UTTAR PRADESH	AYODHYA	26.7921605	82.1997954
UTTAR PRADESH	CHITRAKOOT	25.1788154	80.8654534
UTTAR PRADESH	BULANDSHAHR	28.406963	77.8498292
UTTAR PRADESH	BAREILLY	28.3670355	79.4304381
UTTAR PRADESH	UNNAO	26.5393449	80.4878195
UTTAR PRADESH	MAU	25.9462838	83.5610119
UTTAR PRADESH	SIDDHARTH NAGAR	27.2715633	82.820974
UTTAR PRADESH	SAHARANPUR	29.9680035	77.5552066
UTTAR PRADESH	KHERI	27.9064649	80.7962492
UTTARAKHAND	DEHRADUN	30.3164945	78.0321918
UTTARAKHAND	BAGESHWAR	29.8403606	79.769426
UTTARAKHAND	ALMORA	29.5892407	79.646666
UTTARAKHAND	NAINITAL	29.3919202	79.4542033
UTTARAKHAND	PITHORAGARH	29.5828604	80.2181884
UTTARAKHAND	CHAMOLI	30.2937439	79.560344
UTTARAKHAND	UDAM SINGH NAGAR	28.9609653	79.5153773
UTTARAKHAND	RUDRA PRAYAG	30.2844141	78.9811407
UTTARAKHAND	CHAMPAWAT	29.3360974	80.0910275
UTTARAKHAND	PAURI GARHWAL	29.8687682	78.8382644
UTTARAKHAND	UTTAR KASHI	30.7268307	78.4354042
UTTARAKHAND	TEHRI GARHWAL	30.3011858	78.5660852
UTTARAKHAND	HARIDWAR	29.9456906	78.1642478
WEST BENGAL	MEDINIPUR EAST	22.4256613	87.3198819
WEST BENGAL	ALIPURDUAR	26.4922164	89.5319627
WEST BENGAL	DARJEELING	27.0410218	88.2662745
WEST BENGAL	JHARGRAM	22.4549909	86.9974385
WEST BENGAL	BIRBHUM	23.8401675	87.6186379
WEST BENGAL	DINAJPUR DAKSHIN	25.3715308	88.556531
WEST BENGAL	MURSHIDABAD	24.1759039	88.2801785
WEST BENGAL	KALIMPONG	27.0593562	88.4694535
WEST BENGAL	PURULIA	23.3322026	86.3616405
WEST BENGAL	KOLKATA	22.572646	88.363895
WEST BENGAL	MEDINIPUR WEST	22.5045936	87.460397
WEST BENGAL	JALPAIGURI	26.5214579	88.7195567
WEST BENGAL	PASCHIM BARDHAMAN	23.6901657	87.1821709
WEST BENGAL	24 PARAGANAS NORTH	22.710047	88.7108964
WEST BENGAL	HOOGHLY	22.9011588	88.3898552
WEST BENGAL	NADIA	23.4709656	88.556531
WEST BENGAL	24 PARAGANAS SOUTH	22.1366735	88.556531
WEST BENGAL	PURBA BARDHAMAN	23.2735522	87.9334803
WEST BENGAL	MALDAH	25.0108408	88.1410967
WEST BENGAL	DINAJPUR UTTAR	25.9810393	88.050979
WEST BENGAL	BANKURA	23.2312686	87.0783875
WEST BENGAL	HOWRAH	22.5957689	88.2636394
WEST BENGAL	COOCHBEHAR	26.3452397	89.4482079
