# Supplementary material for: Tracing the COVID-19 spread pattern in India through a GIS-based spatio-temporal analysis of interconnected clusters
Source: Sci Rep. 2024 Jan 8;14:847. doi: 10.1038/s41598-023-50933-4 (PMC10774287; doi:10.1038/s41598-023-50933-4)
Supplement: Supplementary file 6 — Supplementary Table 2. [file 41598_2023_50933_MOESM6_ESM.xlsx]

## Sheet: Sheet1
States and Union Territories	Climatic Zone	March 2020 (%)	April 2020 (%)	May 2020 (%)	June 2020 (%)	July 2020 (%)	August 2020 (%)	September 2020 (%)	October 2020 (%)	November 2020 (%)	December 2020 (%)	January 2021 (%)	February 2021 (%)	March 2021 (%)	April 2021 (%)	May 2021 (%)	June 2021 (%)	July 2021 (%)	August 2021 (%)	September 2021 (%)	October 2021 (%)	November 2021 ()	December 2021 (%)	January 2022 (%)	February 2022 (%)	March 2022 (%)	April 2022 (%)	May 2022 (%)	June 2022 (%)	July 2022 (%)	August 2022 (%)	September 2022 (%)	October 2022 (%)	November 2022 (%)	December 2022 (%)
Andaman & Nicobar	Tropical Monsoon	0	0	0	0	0	0.0361011	0.105485	0	0	0	0	0	0	0	0	0	0	0.251046	0	0	0	0	0	0	0	0	0	0	0	0.294768	0	0.994318	0.332226	0
Andhra Pradesh	Tropical Savannah, Arid, Steppe and Hot	11.0092	5.85774	3.87324	3.83044	3.23625	30.6137	8.96624	9.69828	0.580538	0.371267	0.377358	0.317864	0.903809	3.29584	16.3279	10.7431	8.4154	3.51464	2.82413	8.58974	7.04698	3.63951	1.26398	6.14439	4.88722	0.669643	1.09489	0.28715	1.21889	0.626382	0.958773	0.284091	2.65781	0
Arunachal Pradesh	Montanne Climate and Humid Subtropical	0	0	0.0880282	0	0.21575	0.180505	1.00211	0.0307882	0.00921489	0	0	0.0635728	0	0.0224972	0.0136407	0.169851	0.358102	0.41841	0	0	0	0	0.0435856	0	0	0	0	0	0	0.036846	0	0	0.332226	0
Assam	Humid Subtropical	6.42202	0	2.64085	0.102145	2.589	4.29603	2.00422	1.0468	0.0921489	0.0161421	0	0	0.0322789	0.179978	0.941209	3.14225	3.93912	0.334728	1.41207	1.92308	1.34228	0.519931	1.16228	0.358423	0	0.446429	0	0.143575	1.16811	0.773766	0.767018	0.568182	1.99336	0
Bihar	Humid Subtropical	0.917431	1.53417	0.792254	6.99694	7.4164	4.76534	3.11181	2.00123	0.239587	0.306699	7.92453	0.44501	1.32343	3.29584	1.92334	0.212314	0.268577	1.17155	0.12837	0.128205	0.33557	0.519931	1.04606	2.35535	0	0.223214	0	0.502513	1.11732	0.663228	0.862895	0.568182	1.3289	0
Chandigarh	Arid, Steppe and Hot	0	0.27894	0	0	0	0.144404	0.580169	0.0615764	0.0460745	0.161421	0	0	0.193673	0.202475	0.354658	0.0424628	0	0	0	0	0	0	0.188871	0.0512033	0	0.223214	2.18978	2.36899	1.06653	0.55269	0.191755	0	0.332226	0
Chhattishgarh	Humid Subtropical and Tropical Savannah	0	0	0	0	0.242718	0.938628	1.00211	0.954433	0.304091	0.355125	0.377358	0.254291	2.09813	2.06974	0.39558	0.424628	0.447628	0	0.12837	0.128205	0	0.34662	1.1187	0.921659	0.75188	0.223214	0	0.215363	2.64093	1.47384	1.91755	0.284091	0	0
Daman and Diu and Dadra and Nagar Haveli	Tropical Monsoon and Arid, Steppe and Hot	0	0	0	0	0	0	0	0	0	0	0	0	0	0.0337458	0	0	0	0	0	0	0	0	0.2034	0	0	0	0	0	0	0	0	0	0	0
Delhi	Arid, Steppe and Hot	7.33945	5.29986	17.7817	7.15015	4.71953	2.16606	4.37764	5.14163	1.9167	2.06618	4.15094	1.46217	6.22983	6.4342	1.82785	0.169851	0	0.083682	0.12837	0.641026	0.671141	12.305	4.37309	2.30415	16.5414	28.3482	23.3577	11.5578	4.01219	22.5497	3.54746	5.25568	4.98339	10.8333
Goa	Tropical Monsoon	0	0	0	0.102145	0.809061	0.577617	0.580169	0.123153	0.0737191	0.0484262	0	0	0.484183	0.404949	0.504706	0.339703	0.537153	0.251046	0.256739	0.25641	0.33557	0.17331	0.828127	0.409626	0.37594	0	0	1.65111	0.457085	1.06853	0.862895	1.42045	0	5
Gujarat	Arid, Steppe, Hot and Hot deserts	0	15.6206	20.3345	10.572	5.85221	1.66065	1.95148	1.23153	0.635827	0.290557	2.26415	0.890019	2.67915	3.2171	2.82363	0.509554	0.268577	0	0	0.384615	0.671141	3.4662	2.97835	4.7619	1.50376	0.892857	4.0146	2.58435	9.19248	5.5269	2.87632	4.54545	3.65449	3.33333
Haryana	Arid, Steppe and Hot	0	2.7894	1.40845	3.01328	2.80475	2.02166	3.42827	2.80172	1.43752	0.274415	2.26415	0.890019	2.96966	3.08211	3.90124	0.339703	0	0.167364	0	0.25641	0.33557	0.34662	2.09211	1.84332	9.02256	18.3036	12.4088	5.45585	3.60589	6.19013	3.06807	2.69886	3.65449	3.33333
Himachal Pradesh	Montanne Climate and Humid Subtropical	0	0.13947	0.176056	0	0.21575	0	0.158228	0.246305	0.193513	0.0645682	0.377358	0.127146	0.161394	0.404949	0.245533	0.254777	0	0	0	0.641026	0.33557	0.17331	0.929827	0.30722	1.50376	0.446429	0	0.5743	2.33621	2.50553	0.767018	0	0	0
Jammu and Kashmir	Montane Climate	0	1.81311	0.440141	0.102145	0.755124	0.32491	1.58228	0.862069	0.202728	0.209847	0	0.0635728	0.322789	0.517435	0.654754	0.382166	0.447628	0.083682	1.41207	0.128205	2.34899	0.693241	1.48191	1.74091	1.50376	0.446429	0.364964	1.29218	0.812595	1.8423	2.49281	0	0.332226	2.5
Jharkhand	Humid Subtropical and Tropical Savannah	0	0	0	0.510725	0.809061	1.73285	3.32278	0.523399	0.221157	0.193705	0.377358	0.127146	0.87153	1.06862	0.531987	0.254777	0	0	0.12837	0.128205	0	0.693241	0.79907	0.0512033	0.37594	0.446429	0.364964	0.646088	0.761808	0.700074	0.191755	0.142045	0.664452	3.33333
Karnataka	Tropical Savannah and Tropical Monsoon	2.75229	1.81311	1.93662	2.91113	6.68824	9.74729	12.5527	8.09729	1.115	0.694108	4.5283	0.572155	2.96966	8.4252	11.6628	13.5032	3.8496	7.4477	2.43902	1.66667	4.02685	4.50607	15.5455	11.5207	3.7594	2.90179	8.39416	3.08686	6.90706	9.80103	12.0805	15.625	13.289	4.16667
Kerala	Tropical Monsoon	0.917431	1.67364	0.176056	0.868233	2.42718	0.216606	0	24.8153	84.5927	86.1663	26.0377	65.1621	11.4913	14.027	16.5871	37.1125	39.5703	61.2552	67.009	51.1538	35.906	12.6516	27.7641	31.5924	29.6992	15.4018	4.74453	21.1055	11.7318	7.99558	31.8313	28.6932	22.9236	10.8333
Ladakh	Montanne Climate	0	0	0	0	0	0.0361011	0.474684	0	0.00921489	0.0322841	0	0	0.0322789	0	0.0136407	0	0	0	0	0	0	0	0.0871713	0.15361	0	0	0	0	0	0	0	0	0	0
Lakshadweep	Tropical Monsoon	0	0	0	0	0	0	0	0	0	0	0	0	0	0	0	0	0	0	0	0	0	0	0	0	0	0	0	0	0	0	0	0	0	0
Madhya Pradesh	Tropical Savannah, Arid, Steppe, Hot and Humid Subtropical	0.917431	4.04463	2.46479	0.61287	0.377562	0.758123	1.47679	1.38547	0.552893	1.4205	0.754717	0.44501	6.68173	6.3667	1.69145	0.467091	0.179051	0.083682	0	0	0	0.17331	3.29798	3.27701	3.7594	0.892857	2.91971	0.430725	1.16811	2.28445	0.575264	1.42045	0.332226	6.66667
Maharashtra	Tropical Savannah and Arid, Steppe, Hot	21.1009	28.5914	19.1021	30.8989	29.5577	9.74729	16.7194	15.117	2.22079	2.30831	29.434	22.8862	50	22.1822	9.78038	10.1062	24.1719	13.5565	13.6072	12.0513	11.4094	37.435	13.6278	7.62929	6.39098	4.91071	8.39416	30.3661	20.6196	12.0486	11.3135	17.8977	21.2625	19.1667
Manipur	Humid Subtropical	0	0	0.0880282	0.102145	0.21575	0	0.21097	0.67734	0.0368596	0.242131	0	0	0	0	0.38194	0.127389	1.52193	0.920502	0.256739	0.512821	4.02685	0.17331	0.392271	0.921659	0.37594	0	0	0	0.304723	0.331614	0.0958773	0.142045	0	0
Meghalaya	Humid Subtropical	0	0	0	0	0	0.216606	0.158228	0.0923645	0	0.0484262	0	0	0	0.0224972	0.0545628	0.382166	0.537153	0.83682	0.770218	0.128205	0	0.17331	0.0726427	0.102407	0	0.446429	0	1.79469	0	0.147384	0.0958773	0	0	0
Mizoram	Humid Subtropical	0	0	0	0	0	0	0	0	0.0184298	0	0	0	0	0	0.0954849	1.06157	2.68577	0.920502	1.79718	3.71795	5.7047	0.519931	0.552085	2.96979	6.76692	4.91071	1.82482	0.646088	0.91417	1.10538	0.671141	0.426136	0.332226	0
Nagaland	Humid Subtropical	0	0	0.0880282	0	0	0.0722022	0.105485	0	0.0184298	0	0	0	0.0645578	0	0.0409221	0	0.268577	0.083682	0	0	0	0	0.0290571	0.0512033	0	0	0	0.143575	0	0	0	0	0	0
Odisha	Tropical Savannah	0	0.41841	0.0880282	0	0.755124	2.27437	5.6962	2.74015	0.230372	0.0968523	3.01887	0	0.0645578	1.11361	2.68722	2.50531	3.40197	1.17155	1.2837	3.97436	1.34228	1.03986	2.39721	1.43369	1.12782	0.892857	0.364964	0.86145	2.69172	2.21076	3.73921	2.55682	1.66113	1.66667
Puducherry	Tropical Savannah	0	0.27894	0	0.970378	0.701187	0.577617	0.263713	0.215517	0.0460745	0.0322841	0	0	0	0.0899888	0.259173	0.254777	0.179051	0.083682	0.256739	0.128205	0	0	0.363214	0.15361	0	0	0	0.358938	0.203149	0.294768	0.383509	0.852273	0.332226	0.833333
Punjab	Arid, Steppe and Hot	2.75229	1.3947	4.84155	0.153218	1.13269	2.92419	2.32068	0.738916	0.248802	0.371267	2.26415	1.78004	3.00194	1.54106	3.13736	1.10403	0.0895255	0.167364	0.12837	0	0.33557	0	1.2204	0.716846	0	1.33929	2.55474	1.1486	1.47283	1.06853	1.34228	0.426136	2.65781	5
Rajasthan	Hot Deserts, Arid	5.50459	11.0181	2.2007	1.68539	2.72384	2.09386	3.42827	5.14163	2.21157	0.742534	3.77358	0.826446	0.677857	2.86839	3.0146	0	0.179051	0	0.12837	1.41026	1.67785	1.38648	2.49891	8.14132	1.12782	0.669643	3.64964	1.22039	1.11732	2.06338	0.862895	0.426136	4.65116	0.833333
Sikkim	Montanne Climate	0	0	0	0	0.0539374	0.108303	0.0527426	0	0	0.0322841	0	0	0	0.0112486	0	0	0	0	0	0	0	0	0	0	0	0	0	0	0.0507872	0.18423	0.0958773	0	0.332226	0
Tamilnadu	Tropical Savannah and Arid, Steppe, Hot	33.945	7.39191	7.57042	21.9612	13.1068	13.7906	12.9219	8.83621	0.967564	1.27522	1.88679	2.35219	2.80826	4.61192	10.5443	12.7389	6.53536	3.68201	3.72272	5.76923	8.05369	13.3449	5.92765	4.35228	2.63158	1.11607	12.4088	5.09691	12.0874	3.16875	12.2723	8.09659	6.97674	9.16667
Telengana	Tropical Savannah, Arid, Steppe and Hot	1.83486	1.81311	3.25704	2.65577	7.28155	1.01083	0.105485	0	0	0.0484262	0	0	0.742414	0.0337458	0.559269	0.0424628	0	0.167364	0	0	0	0.17331	0.232457	0.460829	0	0	0	0.215363	0.0507872	0.221076	0.191755	0.142045	0	0.833333
Tripura	Humid Subtropical	0	0	0	0.0510725	0	0.0722022	0.369198	0.0923645	0.0368596	0	0	0	0	0.0112486	0.0272814	0.382166	0.626679	0.167364	0.12837	0.128205	0	0	0.276042	0	0	0.223214	0	0.0717875	0.609446	0.589536	0	0	0	0.833333
Uttar Pradesh	Humid Subtropical and Arid, Steppe and Hot	2.75229	6.27615	1.23239	1.83861	2.29234	4.15162	8.28059	4.34113	0.930704	1.4205	4.15094	1.01716	2.35636	9.47132	4.50143	0.59448	0.895255	1.17155	0.256739	0.769231	3.02013	1.21317	1.75795	3.1234	6.39098	14.5089	9.48905	2.08184	3.50432	8.03242	2.01342	1.70455	0.664452	6.66667
Uttarakhand	Montane Climate and Humid Subtropical	0	0	1.58451	0.40858	0.21575	0.252708	0.474684	0.400246	0.0921489	0.112994	4.15094	0.190718	0.129116	1.28234	0.450143	0.254777	0	0.083682	0	0.128205	0.33557	1.21317	0.973413	0.972862	0	0.223214	0.729927	0.0717875	1.42204	1.47384	0.767018	0.284091	1.3289	0
West Bengal	Tropical Savannah and Humid Subtropical	1.83486	1.95258	7.83451	2.50255	2.80475	2.49097	2.21519	2.58621	0.718762	0.597256	1.88679	0.127146	0.710136	3.71204	4.06493	2.37792	0.626679	1.92469	1.79718	5.25641	10.7383	3.11958	4.46026	1.17768	1.50376	0.892857	0.729927	4.0201	6.7547	2.17391	3.16395	4.54545	2.99003	5
Total		100	100	100	100	100	100	100	100	100	100	100	100	100	100	100	100	100	100	100	100	100	100	100	100	100	100	100	100	100	100	100	100	100	100
