# Supplementary material for: Tracing the COVID-19 spread pattern in India through a GIS-based spatio-temporal analysis of interconnected clusters
Source: Sci Rep. 2024 Jan 8;14:847. doi: 10.1038/s41598-023-50933-4 (PMC10774287; doi:10.1038/s41598-023-50933-4)
Supplement: Supplementary file 7 — Supplementary Table 3. [file 41598_2023_50933_MOESM7_ESM.xlsx]

## Sheet: Sheet1
Month	Hotspot 1	Percentage	Climatic Zone	Hotspot 2		Percentage	Hotspot 3	Climatic Zone	Percentage	Hotspot 4	Climatic Zone	Percentage
2020-03-01	Tamilnadu	33.945	Tropical Savanna and Arid, Steppe, Hot	Maharashtra	Tropical Savannah and Arid, Steppe, Hot	21.1009	Andhra Pradesh	Tropical Savannah, Arid, Steppe and Hot	11.0092	Delhi	Arid, Steppe and Hot	7.33945
2020-04-01	Maharashtra	28.5914	Tropical Savanna and Arid, Steppe, Hot	Gujarat	Arid, Steppe, Hot and Hot deserts	15.6206	Rajasthan	Hot Deserts, Arid	11.0181	Tamilnadu	Tropical Savanna and Arid, Steppe, Hot	7.39191
2020-05-01	Gujarat	20.3345	Arid, Steppe, Hot and Hot deserts	Maharashtra	Tropical Savannah and Arid, Steppe, Hot	19.1021	Delhi	Arid, Steppe and Hot	17.7817	West Bengal	Tropical Savannah and Humid Subtropical	7.83451
2020-06-01	Maharashtra	30.8989	Tropical Savannah and Arid, Steppe, Hot	Tamilnadu	Tropical Savanna and Arid, Steppe, Hot	21.9612	Gujarat	Arid, Steppe, Hot and Hot deserts	10.572	Delhi	Arid, Steppe and Hot	7.15015
2020-07-01	Maharashtra	29.5577	Tropical Savannah and Arid, Steppe, Hot	Tamilnadu	Tropical Savanna and Arid, Steppe, Hot	13.1068	Bihar	Humid Subtropical	7.4164	Telengana	Tropical Savannah, Arid, Steppe and Hot	7.28155
2020-08-01	Andhra Pradesh	30.6137	Tropical Savannah, Arid, Steppe and Hot	Tamilnadu	Tropical Savanna and Arid, Steppe, Hot	13.7906	Maharashtra	Tropical Savannah and Arid, Steppe, Hot	9.74729	Karnataka	Tropical Savannah and Tropical Monsoon	9.74729
2020-09-01	Maharashtra	16.7194	Tropical Savannah and Arid, Steppe, Hot	Tamilnadu	Tropical Savanna and Arid, Steppe, Hot	12.9219	Karnataka	Tropical Savannah and Tropical Monsoon	12.5527	Andhra Pradesh	Tropical Savannah, Arid, Steppe and Hot	8.96624
2020-10-01	Kerala	24.8153	Tropical Monsoon	Maharashtra	Tropical Savannah and Arid, Steppe, Hot	15.117	Andhra Pradesh	Tropical Savannah, Arid, Steppe and Hot	9.69828	Tamilnadu	Tropical Savannah and Arid, Steppe, Hot	8.83621
2020-11-01	Kerala	84.5927	Tropical Monsoon	Maharashtra	Tropical Savannah and Arid, Steppe, Hot	2.22079	Rajasthan	Hot Deserts, Arid	2.21157	Delhi	Arid, Steppe and Hot	1.9167
2020-12-01	Kerala	86.1663	Tropical Monsoon	Maharashtra	Tropical Savannah and Arid, Steppe, Hot	2.30831	Delhi	Arid, Steppe and Hot	2.06618	Uttar Pradesh	Humid Subtropical and Arid, Steppe and Hot	1.4205
2021-01-01	Maharashtra	29.434	Tropical Savannah and Arid, Steppe, Hot	Kerala	Tropical Monsoon	26.0377	Bihar	Humid Subtropical	7.92453	Karnataka	Tropical Savannah and Tropical Monsoon	4.5283
2021-02-01	Maharashtra	29.434	Tropical Savannah and Arid, Steppe, Hot	Kerala	Tropical Monsoon	26.0377	Bihar	Humid Subtropical	7.92453	Karnataka	Tropical Savannah and Tropical Monsoon	4.5283
2021-03-01	Maharashtra	50	Tropical Savannah and Arid, Steppe, Hot	Kerala	Tropical Monsoon	11.4913	Madhya Pradesh	Tropical Savannah, Arid, Steppe, Hot and Humid Subtropical	6.68173	Delhi	Arid, Steppe and Hot	6.22983
2021-04-01	Maharashtra	22.1822	Tropical Savannah and Arid, Steppe, Hot	Kerala	Tropical Monsoon	14.027	Uttar Pradesh	Humid Subtropical and Arid, Steppe and Hot	9.47132	Karnataka	Tropical Savannah and Tropical Monsoon	8.4252
2021-05-01	Kerala	16.5871	Tropical Monsoon	Andhra Pradesh	Tropical Savannah, Arid, Steppe and Hot	16.3279	Karnataka	Tropical Savannah and Tropical Monsoon	11.6628	Tamilnadu	Tropical Savanna and Arid, Steppe, Hot	10.5443
2021-06-01	Kerala	37.1125	Tropical Monsoon	Karnataka	Tropical Savannah and Tropical Monsoon	13.5032	Tamilnadu	Tropical Savanna and Arid, Steppe, Hot	12.7389	Andhra Pradesh	Tropical Savannah, Arid, Steppe and Hot	10.7431
2021-07-01	Kerala	39.5703	Tropical Monsoon	Maharashtra	Tropical Savannah and Arid, Steppe, Hot	24.1719	Andhra Pradesh	Tropical Savannah, Arid, Steppe and Hot	8.4154	Tamilnadu	Tropical Savanna and Arid, Steppe, Hot	6.53536
2021-08-01	Kerala	61.2552	Tropical Monsoon	Maharashtra	Tropical Savannah and Arid, Steppe, Hot	13.5565	Karnataka	Tropical Savannah and Tropical Monsoon	7.4477	Tamilnadu	Tropical Savanna and Arid, Steppe, Hot	3.68201
2021-09-01	Kerala	67.009	Tropical Monsoon	Maharashtra	Tropical Savannah and Arid, Steppe, Hot	13.6072	Tamilnadu		3.72272	Andhra Pradesh	Tropical Savannah, Arid, Steppe and Hot	2.82413
2021-10-01	Kerala	51.1538	Tropical Monsoon	Maharashtra	Tropical Savannah and Arid, Steppe, Hot	12.0513	Andhra Pradesh	Tropical Savannah, Arid, Steppe and Hot	8.58974	Tamilnadu	Tropical Savanna and Arid, Steppe, Hot	5.76923
2021-11-01	Kerala	35.906	Tropical Monsoon	Maharashtra	Tropical Savannah and Arid, Steppe, Hot	11.4094	West Bengal	Tropical Savannah and Humid Subtropical	10.7383	Tamilnadu	Tropical Savanna and Arid, Steppe, Hot	8.05369
2021-12-01	Maharashtra	37.435	Tropical Savannah and Arid, Steppe, Hot	Tamilnadu	Tropical Savanna and Arid, Steppe, Hot	13.3449	Kerala	Tropical Monsoon	12.6516	Delhi	Arid, Steppe and Hot	12.305
2022-01-01	Kerala	27.7641	Tropical Monsoon	Karnataka	Tropical Savannah and Tropical Monsoon	15.5455	Maharashtra	Tropical Savannah and Arid, Steppe, Hot	13.6278	Tamilnadu	Tropical Savanna and Arid, Steppe, Hot	5.92765
2022-02-01	Kerala	31.5924	Tropical Monsoon	Karnataka	Tropical Savannah and Tropical Monsoon	11.5207	Rajasthan	Hot Deserts, Arid	8.14132	Maharashtra	Tropical Savannah and Arid, Steppe, Hot	7.62929
2022-03-01	Kerala	29.6992	Tropical Monsoon	Delhi	Arid, Steppe and Hot	16.5414	Haryana	Arid, Steppe and Hot	9.02256	Mizoram	Humid Subtropical	6.76692
2022-04-01	Delhi	28.3482	Arid, Steppe and Hot	Haryana	Arid, Steppe and Hot	18.3036	Kerala	Tropical Monsoon	15.4018	Uttar Pradesh	Humid Subtropical and Arid, Steppe and Hot	14.5089
2022-05-01	Delhi	23.3577	Arid, Steppe and Hot	Haryana	Arid, Steppe and Hot	12.4088	Tamilnadu	Tropical Savanna and Arid, Steppe, Hot	12.4088	Uttar Pradesh	Humid Subtropical and Arid, Steppe and Hot	9.48905
2022-06-01	Maharashtra	30.3661	Tropical Savannah and Arid, Steppe, Hot	Kerala	Tropical Monsoon	21.1055	Delhi	Arid, Steppe and Hot	11.5578	Haryana	Arid, Steppe and Hot	5.45585
2022-07-01	Maharashtra	20.6196	Tropical Savannah and Arid, Steppe, Hot	Tamilnadu	Tropical Savanna and Arid, Steppe, Hot	12.0874	Kerala	Tropical Monsoon	11.7318	Gujarat	Arid, Steppe, Hot and Hot deserts	9.19248
2022-08-01	Delhi	22.5497	Arid, Steppe and Hot	Maharashtra	Tropical Savannah and Arid, Steppe, Hot	12.0486	Karnataka	Tropical Savannah and Tropical Monsoon	9.80103	Uttar Pradesh	Humid Subtropical and Arid, Steppe and Hot	8.03242
2022-09-01	Kerala	31.8313	Tropical Monsoon	Tamilnadu	Tropical Savanna and Arid, Steppe, Hot	12.2723	Karnataka	Tropical Savannah and Tropical Monsoon	12.0805	Maharashtra	Tropical Savannah and Arid, Steppe, Hot	11.3135
2022-10-01	Kerala	28.6932	Tropical Monsoon	Maharashtra	Tropical Savannah and Arid, Steppe, Hot	17.8977	Karnataka	Tropical Savannah and Tropical Monsoon	15.625	Tamilnadu	Tropical Savanna and Arid, Steppe, Hot	8.09659
2022-11-01	Kerala	22.9236	Tropical Monsoon	Maharashtra	Tropical Savannah and Arid, Steppe, Hot	21.2625	Karnataka	Tropical Savannah and Tropical Monsoon	13.289	Tamilnadu	Tropical Savanna and Arid, Steppe, Hot	6.97674
2022-12-01	Maharashtra	19.1667	Tropical Savannah and Arid, Steppe, Hot	Kerala	Tropical Monsoon	10.8333	Delhi	Arid, Steppe and Hot	10.8333	Tamilnadu	Tropical Savanna and Arid, Steppe, Hot	9.16667
